# Supplementary material for: Identification, classification, and expression profile analysis of heat shock transcription factor gene family in Salvia miltiorrhiza
Source: PeerJ. 2022 Dec 5;10:e14464. doi: 10.7717/peerj.14464 (PMC9745953; doi:10.7717/peerj.14464)
Supplement: Supplemental Information 2 [file peerj-10-14464-s002.xlsx]

## Sheet: Table S2
Table S2. Primers used for qRT-PCR of SmHSF genes.
Primer Name	Sequence
SmHSF1-F	TGAGATGGTGGATGACGCTG
SmHSF1-R	ATGTTTGGGCAGCAAATCGG
SmHSF2-F	AGGAGGCCATCAGCAAGAAG
SmHSF2-R	CCCTTACCAAACCCCTGCAT
SmHSF3-F	TCATCTTCTTCTCCGCAGCC
SmHSF3-R	GAAGCTGTTCTTCGCCTTGC
SmHSF4-F	AGTTCCTGATCGGTGGGAGT
SmHSF4-R	TGCAGGGGACATCTGAATCG
SmHSF5-F	CGGGCTCCTCTGAGACTACT
SmHSF5-R	TTCGCCACCACATTCTCCAG
SmHSF6-F	TCTTCCCCAAGCAAGAGCAG
SmHSF6-R	CTCGTCTTGTTCGTTGTCGC
SmHSF7-F	GGCCGTAGCTTTGTTGTGTG
SmHSF7-R	AGGTGTTGAGCTGTCTGACG
SmHSF8-F	GTGGGAGTTCAGCAACGACA
SmHSF8-R	TACATTCGGCTGTGCCTTGT
SmHSF9-F	GCGGCAGTGAAGGTAGAAGT
SmHSF9-R	GCTCCACGAGATCACCGAAT
SmHSF10-F	CCAGTTTCGTTCGGCAGTTG
SmHSF10-R	GCTGAATGTCGCACAAGAGC
SmHSF11-F	TCAGAATCCCTCTGTCCCGT
SmHSF11-R	ACTGTCGGTCGATTGTTGCT
SmHSF12-F	GCAGGTTCTAGTGGCGGAAT
SmHSF12-R	TTGCCCTAGCCAAGAAGCTC
SmHSF13-F	AGTTTGGTCTGGAAGCGGAG
SmHSF13-R	TGAGCCTTTGCTCCATTGCT
SmHSF14-F	GGGATTCAAGGAGCAGCAGT
SmHSF14-R	TATGAGCAAGGCGTTCGACA
SmHSF15-F	GAAACATCAGCCCCAGCTCT
SmHSF15-R	TCTCCACCACCACATTCTGC
SmHSF16-F	AGTCGGAAGTAGAGAGGCGT
SmHSF16-R	TCCATGGTGCTCGGTTTCTC
SmHSF17-F	CGAGGCGCGAAATGAAGAAG
SmHSF17-R	GGCCCACTGCACTATGAGTT
SmHSF18-F	GGGCTCAAAATGGTGACAGC
SmHSF18-R	CCCGTAGCTGTTGAGTTGGT
SmHSF19-F	GCGCGAAATGAAGAAGCTGA
SmHSF19-R	GAGTTTCTTGGTGGTGGCCT
SmHSF20-F	AGCATCGAAACGGTGGGAAT
SmHSF20-R	ATCTTCACAACGGCCTCTGG
SmHSF21-F	CGACCTCCTCCCCAACTACT
SmHSF21-R	TTGGCGAACTCCCATCTGTC
SmHSF22-F	CTGCTTCGTCTGTGTTGCAG
SmHSF22-R	GTGAGGCCATCCACAATCCA
SmHSF23-F	AGGAGGAAGTCGAGAGGCTT
SmHSF23-R	CCCTGAAGACGCTGAACCAT
SmHSF24-F	CTCGGTTGTGGGGTTACACT
SmHSF24-R	CAGGTGCTTCTCCCCTTTCT
SmHSF25-F	AGACAGCACCAGCAGACTTC
SmHSF25-R	GGCTGGAAGAACTGAGCCAT
SmHSF26-F	GAAGATATGCCGAGGCTGCT
SmHSF26-R	TTCCACACGATGAAAGCGGA
SmHSF27-F	GACGATCCCCACACAGATCC
SmHSF27-R	CTGCCTGACAAAGCTGGAGA
SmHSF28-F	AGGCAGTAGTGACAGCAACC
SmHSF28-R	TTGCCATCAGCATCCCTCTC
SmHSF29-F	TCTCTTGGAAATCAGCCGCA
SmHSF29-R	GCTTGTGGTTCTCCTCCCTC
SmHSF30-F	AAGAGAGTTTGGGCGACGAG
SmHSF30-R	TGAGCATGATTTGGGGCAGA
SmHSF31-F	CGGAATCCACTCCCATCTCG
SmHSF31-R	GTGGTCCGGCCTGATGATAG
SmHSF32-F	ACAACTTCCCAGTCCTCCCT
SmHSF32-R	GAACTGCTTCACTGGGCTCT
SmHSF33-F	GGATTCCACCGATCACGGAG
SmHSF33-R	GCTCTCATTCTGCTGCCTCA
SmHSF34-F	TCCAAGCAGCAACGAGTGAT
SmHSF34-R	GCATCGTTTTCCCGCTTGAG
SmHSF35-F	CGCAGACCAAGAAACAGTGC
SmHSF35-R	ACAGTCAGCATTCCCGTAGC
β-actin-F	AGGAACCACCGATCCAGACA
β-actin-R	GGTGCCCTGAGGTCCTGTT
