# Supplementary material for: Identification, classification, and expression profile analysis of heat shock transcription factor gene family in Salvia miltiorrhiza
Source: PeerJ. 2022 Dec 5;10:e14464. doi: 10.7717/peerj.14464 (PMC9745953; doi:10.7717/peerj.14464)
Supplement: Supplemental Information 5 — Statistics on the number of cis-acting elements in SmHSFs promoters [file peerj-10-14464-s005.xlsx]

## Sheet: Sheet1
Table S5. The promoter cis-acting elements of SmHSFs
Gene	SmHSF1	SmHSF2	SmHSF3	SmHSF4	SmHSF5	SmHSF6	SmHSF7	SmHSF8	SmHSF9	SmHSF10	SmHSF11	SmHSF12	SmHSF13	SmHSF14	SmHSF15	SmHSF16	SmHSF17	SmHSF18	SmHSF19	SmHSF20	SmHSF21	SmHSF22	SmHSF23	SmHSF24	SmHSF25	SmHSF26	SmHSF27	SmHSF28	SmHSF29	SmHSF30	SmHSF31	SmHSF32	SmHSF33	SmHSF34	SmHSF35
A-box		1		1	2			1		2	1	1		2	1	2	1	3		2					3	1	2							1	2
AT-rich element							1					1	1		1		2					1	1									1			1
CAAT-box	24	38	36	35	37	22	51	29	54	38	48	42	39	37	51	58	57	39	42	48	34	46	39	33	35	45	40	53	42	53	27	32	38	40	50
TATA-box	54	90	3	44	43	48	68	6	128	72	106	72	68	31	38	23	72	84	47	70	95	26	26	53	117	15	72	49	58	78	8	51	7	80	120
circadian							1		1	1		1	1			1												1			2	1
CAT-box	1	1			1		2				3			1		2			1	1					1		2		1	1	1	2	2		1
CCGTCC-box		1		1	2			1		2	1	1		2	1	2	1	3		2					3	1	2							1	2
GCN4_motif						1				1						1					1								1	1		1	1
HD-Zip 1			1			1					1																					1
ABRE		1	5	6	7	3	1	2	4	7	1	1	1	8	2	6			1	3	2	1	4	3	2	3	1	1	3	5	7	5			3
ABRE3a	1		1	1	3	1		1	1	3				1	1	2				2		1	2	1	1	1		1			1	1
AuxRR-core																		1		1	1					1			1		1	1
CGTCA-motif	3	3	7	3	4	5	1		2	2	1	1	1		2	1	1			1	1	3	1	1	4	1	1	2		1	3	7	1	1	5
ERE	2	1	3		3	5	1		2	1		1	2			1	4	4	1	1	1	1	2	3	4	2	1		3	5		1	1	2	5
GARE-motif				1						1					1		1	1		1		1	1	1		2						1	2
O2-site			1	1		2			2				1	2							2	1				3	3		2	1	3				1
P-box											1					1					1			1						1				2	1
SARE		1
TATC-box	3				1																1		1			1			1				1
TCA-element	1	2	4	1	2	1	1	1	1		1			2		1		1	1	4	2			1			2		1	1	1	1	4
TGACG-motif	3	3	7	3	4	5	1		2	2	1	1	1		2	1	1			1	1	3	1	1	4	1	1	2		1	3	7	1	1	5
TGA-element		1		1	3				1			1	1	1		1			1						2				1			1		2
3-AF1 binding site						1								1								1
ACE		1	1			1		1		2							1			1									1	1		1
AE-box		1		2		1	1		3	1		3	1	1		1		1		1		1			1			1				1		1
ARE	4			1	1	1	1		2	4	2	3	2	5		3			2	3	2	6	4	2	1	1		1		1	1	1	1	1	1
ATC-motif						1					1			1																			1
ATCT-motif		1			1							1	2							1	1										1			3
Box 4	3		5	2	3	7	9	9	9	7	1	7	7	2	1	4	5	2	4	5	8	3	2	4	8	4	5	8	2	4		2	1	6	8
Box II									2
Box III														1										1
box S										1								1								2								1
CCAAT-box		1	1			1					1			3	2		1	1							1	1		1			1	1
chs-CMA1a	2										1															1						1
chs-CMA2a			1																					1				1				2		1
DRE core	2		2					1								1		1		1		1									2	1	1
GA-motif								1											2					1					1
GATA-motif	2						2		1	1						1		2		1		2		2							1	1	1	1	1
G-box	2	2	5	3	9	3	2	3	4	4	1			6		5			1	3	3	2	6	3	2	3		1	1	2	4	3			2
G-Box			1	2	1	1			1	2	1	1	1	3	2	1				1				1		1	1		1	1	3	1			1
GC-motif			2	1						1									1								1				1		1
GT1-motif	1	4	3	2	1	1						1	2		1	2	2		1	5	3	2			1			4	1	1	4	1	1
HSE							1
I-box	1	1	2		1		1					1	1						1											1
LAMP-element		1							1	3									1						1							1	1
LTR			2		2					2	1	2	2	1				1		2	1	1	1	1			2	1	1			1	1
MBS	1	1	1	2	1					1		1	1	1	2						1	1	3							1	3	3	1		1
MBSI									1				1
MRE					1				2										1			1	1		2	1					1			1
Sp1			3	1	1									1					1	2				2							2		1		1
TCCC-motif	2		1												1			1								2					3		1
TC-rich repeats			1		1				1		1			1			1	1		1		1					2
W box			1						2		1			1		1			1	3	1	1				3	1	3	1				1	2
WUN-motif	1	1			1	1	3	1		1	3	3	4						3		1		2	2	3	1	3		1	4		2			2
4cl-CMA1b							1
AAGAA-motif	1	1		1	1	1	3	1	1	1						2	4	5	5		3	2	4		1	1	2		1	2		1	1	2	3
ABRE2	2								1
ABRE4	4		1	1	3	1		1	1	3				1	1	2				2		1	2	1	1	1		1			1	1
AC-I			1																										1
AC-II	1
AP-1									1
as-1	3	3	7	3	4	5	1		2	2	1	1	1		2	1	1			1	1	3	1	1	4	1	1	2		1	3	7	1	1	5
AT~ABRE			1	1					1	1
AT~TATA-box	4	5		2	2	8	8		39	4	21	22	19	6			9	15	4	6	18		1	3	21	1	8	3	8	12		7		8	14
AT1-motif		1		1		3		2									1								1										1
AT-rich element							1					1	1		1		2					1	1									1			1
AT-rich sequence																							1										1		1
CAG-motif																			1
CARE	1		1		1											1												1
CCGTCC motif		1		1	2			1		2	1	1		2	1	2	1	3		2					3	1	2							1	2
chs-Unit 1 m1																							1
CTAG-motif				1						1									1						1	1				1					1
DRE1														1																					1
F-box																							1	1
G-Box			1	2	1	1			1	2	1	1	1	3	2	1				1				1		1	1		1	1	3	1			1
H-box																1
HD-Zip 3																1
L-box						1
motif I		2				1
MSA-like														1
MYB	6	5	2	5	1	2	2		3	1	2	7	5	1	11	3	4	1	3	4	1	5	4	3	2	6	5	3		2	3	4	19	2	2
MYB recognition site		1	1			1					1			3	2		1	1							1	1		1			1	1	2
Myb	2	1	3	2	1		1		3	2		3	2	2	3	1	1	2	2		1	2	5		1				2	1	3	4	1	1	1
Myb-binding site	1	1	1	2						1	2	2	1		2	1	3	1	1	1		3	2	1		2	1					4	4
MYB-like sequence	2	2		1			1		2			2	2		2	1	1		2	2	1	2	1	1	2	4		2		1				1
MYC	4	2	3	5	3	3	4	1	3	2	4	1	1	8	8	3	4	3	3	4	2	4	3	5		4	2	3	3	4	4	3	2	5
Myc					1	1				2							1		1			1	1					1					1
plant_AP-2-like							1			1
re2f-1																		1
RY-element		1															1	1
sbp-CMA1c																															1
STRE	6	5	7	3	1	2	9		1		3	2	1	3	1	2					1	4	2	4		3		3		3	6		3		1
TATA	2	1			1		3		1		3						1		1	2	2			1	2		3	1	1	3			2	1	3
TCA			2	2								1	1		1	2	1			1	1	1	1	1				1	1		2
Unnamed__1		3	2	2	4	3	2	4	4	5	1	2	2		2	2	2		1	3	2		2	1	2	1	1	2	2	8	8		1	3	4
Unnamed__10					1									8									1					2
Unnamed__12					1																		1					2
Unnamed__16		1													1							1				1
Unnamed__2	1		2	1					1			1	1			1									1							1
Unnamed__4	14	15	30	13	17	15	20	8	5	27	19	18	20	19	10	12	5	12	9	19	13	10	15	11	12	25	11	6	2	4	30	8	21	6	10
Unnamed__6		2	1		1	2					1	1	1											1	3		1		3						1
Unnamed__8					1																		1					2
WRE3	1	5	3		2	4		1		2		1	1					1	1	2	2	1		1		1		1	2	1		1
Y-box														1

## Sheet: cis-element anno
Table S5. The promoter cis-acting elements of SmHSFs
	Cis-Element	Cis-Acting Regulatory Element
Transcription	A-box	cis-acting regulatory element
	AT-rich element	binding site of AT-rich DNA binding protein (ATBP-1)
	CAAT-box	common cis-acting element in promoter and enhancer regions
	TATA-box	core promoter element around -30 of transcription start
Development	circadian	cis-acting regulatory element involved in circadian control
	CAT-box	cis-acting regulatory element related to meristem expression
	CCGTCC-box	cis-acting regulatory element related to meristem specific activation
	GCN4_motif	cis-regulatory element involved in endosperm expression
	HD-Zip 1	element involved in differentiation of the palisade mesophyll cells
Hormone	ABRE	cis-acting element involved in the abscisic acid responsiveness
	ABRE3a	responds to drought and ABA
	AuxRR-core	cis-acting regulatory element involved in auxin responsiveness
	CGTCA-motif	cis-acting regulatory element involved in the MeJA-responsiveness
	ERE	ethylene-responsive element
	GARE-motif	gibberellin-responsive element
	O2-site	cis-acting regulatory element involved in zein metabolism regulation
	P-box	gibberellin-responsive element
	SARE	cis-acting element involved in salicylic acid responsiveness
	TATC-box	cis-acting element involved in gibberellin-responsiveness
	TCA-element	cis-acting element involved in salicylic acid responsiveness
	TGA-element	auxin-responsive element
	TGACG-motif	cis-acting regulatory element involved in the MeJA-responsiveness
Abiotic/biotic Stress	3-AF1 binding site	light responsive element
	ACE	cis-acting element involved in light responsiveness
	AE-box	part of a module for light response
	ARE	cis-acting regulatory element essential for the anaerobic induction
	ATC-motif	part of a conserved DNA module involved in light responsiveness
	ATCT-motif	part of a conserved DNA module involved in light responsiveness
	Box 4	part of a conserved DNA module involved in light responsiveness
	Box II	part of a light responsive element
	Box III	protein binding site
	box S	/
	CCAAT-box	MYBHv1 binding site
	chs-CMA1a	part of a light responsive element
	chs-CMA2a	part of a light responsive element
	G-box	cis-acting regulatory element involved in light responsiveness
	G-Box	cis-acting regulatory element involved in light responsiveness
	GA-motif	part of a light responsive element
	GATA-motif	part of a light responsive element
	GC-motif	enhancer-like element involved in anoxic specific inducibility
	GT1-motif	light responsive element
	I-box	part of a light responsive element
	LAMP-element	part of a light responsive element
	LTR	cis-acting element involved in low-temperature responsiveness
	MBS	MYB binding site involved in drought-inducibility
	MBSI	MYB binding site involved in flavonoid biosynthetic genes regulation
	MRE	MYB binding site involved in light responsiveness
	Sp1	light responsive element
	TC-rich repeats	cis-acting element involved in defense and stress responsiveness
	TCCC-motif	part of a light responsive element
	TCT-motif	part of a light responsive element
	W box	/
	WUN-motif	wound-responsive element
Other	4cl-CMA1b	light responsive element
	AAGAA-motif	/
	ABRE2	/
	ABRE4	/
	AC-I	/
	AC-II	/
	AP-1	/
	as-1	/
	AT~ABRE	/
	AT-TATA-box	/
	AT1-motif	part of a light responsive module
	AT-rich sequence	element for maximal elicitor-mediated activation (2copies)
	CAG-motif	part of a light response element
	CARE	/
	CCGTCC motif	/
	chs-Unit 1 m1	part of a light responsive element
	CTAG-motif	/
	DRE core	drought, salt, low temperature, and ABA responses
	DRE1	/
	F-box	/
	H-box	/
	HD-Zip 3	protein binding site
	HSE	cis-acting element involved in heat stress responsiveness
	L-box	part of a light responsive element
	motif I	cis-acting regulatory element root specific
	MSA-like	cis-acting element involved in cell cycle regulation
	MYB	is involved in stress-induced drought, low temperature, salt, ABA, and GA responses
	MYB recognition site	/
	Myb	/
	Myb-binding site	/
	MYB-like sequence	/
	MYC	/
	Myc	/
	plant_AP-2-like	/
	re2f-1	/
	RY-element	cis-acting regulatory element involved in seed-specific regulation
	sbp-CMA1c	part of a light responsive element
	STRE	/
	TATA	/
	TCA	/
	Unnamed__1	/
	Unnamed__10	/
	Unnamed__12	/
	Unnamed__16	/
	Unnamed__2	/
	Unnamed__4	/
	Unnamed__6	/
	Unnamed__8	/
	WRE3	/
	Y-box	/
	L-box	part of a light responsive element
