# Supplementary material for: Identification, classification, and expression profile analysis of heat shock transcription factor gene family in Salvia miltiorrhiza
Source: PeerJ. 2022 Dec 5;10:e14464. doi: 10.7717/peerj.14464 (PMC9745953; doi:10.7717/peerj.14464)
Supplement: Supplemental Information 6 [file peerj-10-14464-s006.xlsx]

## Sheet: Table S6
Table S6. The expression profiles of S.miltiorrhiza leaf and root under drought stress
	Leaf	Leaf-D	Root	Root-D
SmHSF1	1.19333	2.29667	29.3	48.2167
SmHSF2	0.61	1.13	1.6	7.96667
SmHSF3	3.37333	2.47333	14.11	23.6
SmHSF4	5.55667	4.32	5.20667	6.28333
SmHSF5	5.17667	5.10333	7.15667	10.2133
SmHSF6	0.366667	0.266667	13.4	8.3
SmHSF7	3.42	3.03667	5.88333	5.75333
SmHSF8	7.67333	8.35333	44.4933	48.9467
SmHSF9	2.58	8.15333	4.47	3.73333
SmHSF10	55.7167	46.6033	41.21	38.5833
SmHSF11	5.05667	5.83	7.25667	8.77
SmHSF12	9.51333	11.71	9.37667	12.9433
SmHSF13	9.51333	11.71	9.37667	12.9433
SmHSF14	79.7067	88.6033	74.0933	63.3867
SmHSF15	4.14667	5.37333	6.65	7.78
SmHSF16	44.3267	45.2933	38.7867	39.53
SmHSF17	4.94333	3.44667	8.69	7.36667
SmHSF18	4.94333	3.44667	8.69	7.36667
SmHSF19	4.94333	3.44667	8.69	7.36667
SmHSF20	0.66	0.593333	10.02	7.04
SmHSF21	0	0.0433333	6.47333	2.80667
SmHSF22	44.3267	45.2933	38.7867	39.53
SmHSF23	0	0	0	0
SmHSF24	0.366667	0.266667	13.4	8.3
SmHSF25	6.54333	6.40667	7.63333	5.68
SmHSF26	0	0	0	0
SmHSF27	9.51333	11.71	9.37667	12.9433
SmHSF28	79.7067	88.6033	74.0933	63.3867
SmHSF29	0.25	0.113333	0	0.183333
SmHSF30	64.3733	57.3733	93.23	110.317
SmHSF31	20.76	20.3033	21.24	18.4833
SmHSF32	17.9533	17.6367	19.7	10.1167
SmHSF33	1.19333	2.29667	29.3	48.2167
SmHSF34	5.51667	4.5	2.65	2.73
SmHSF35	5.97	6.41	9.65333	11.7633

## Sheet: Table S6_original
	C2L_FPKM	C4L_FPKM	C5L_FPKM	Average	C2R_FPKM	C4R_FPKM	C5R_FPKM	Average	D2L_FPKM	D3L_FPKM	D4L_FPKM	Average	D2R_FPKM	D3R_FPKM	D4R_FPKM	Average
SmHSF14	78.24	78.99	81.89	79.7067	83.25	74.64	64.39	74.0933	81.14	96.03	88.64	88.6033	95.57	39.9	54.69	63.3867
SmHSF15	4.6	3.57	4.27	4.14667	4.2	4.16	11.59	6.65	5.48	5.33	5.31	5.37333	6.41	9.79	7.14	7.78
SmHSF32	20.21	21.59	12.06	17.9533	15.28	19.13	24.69	19.7	21.74	24.69	6.48	17.6367	14.13	5.89	10.33	10.1167
SmHSF5	5.8	4.57	5.16	5.17667	7.33	6.73	7.41	7.15667	5.41	4.66	5.24	5.10333	12.18	11.06	7.4	10.2133
SmHSF1	0.6	2.73	0.25	1.19333	35.9	33.99	18.01	29.3	2.45	2.18	2.26	2.29667	53.96	56.14	34.55	48.2167
SmHSF33	0.6	2.73	0.25	1.19333	35.9	33.99	18.01	29.3	2.45	2.18	2.26	2.29667	53.96	56.14	34.55	48.2167
SmHSF3	2.55	3.53	4.04	3.37333	15.47	17.01	9.85	14.11	3.03	1.51	2.88	2.47333	40.08	17.63	13.09	23.6
SmHSF9	4.04	2.02	1.68	2.58	2.33	2.07	9.01	4.47	12.85	8.74	2.87	8.15333	6.08	1.71	3.41	3.73333
SmHSF17	5.1	6.52	3.21	4.94333	6.65	8.82	10.6	8.69	3.58	3.39	3.37	3.44667	7.21	5.12	9.77	7.36667
SmHSF18	5.1	6.52	3.21	4.94333	6.65	8.82	10.6	8.69	3.58	3.39	3.37	3.44667	7.21	5.12	9.77	7.36667
SmHSF19	5.1	6.52	3.21	4.94333	6.65	8.82	10.6	8.69	3.58	3.39	3.37	3.44667	7.21	5.12	9.77	7.36667
SmHSF2	0.8	0.32	0.71	0.61	1.47	2.48	0.85	1.6	2.56	0.5	0.33	1.13	22.76	1.14	0	7.96667
SmHSF7	4.23	3.69	2.34	3.42	6.97	5.67	5.01	5.88333	2.32	2.3	4.49	3.03667	8.09	3.98	5.19	5.75333
SmHSF12	11.45	10.49	6.6	9.51333	9.53	7.14	11.46	9.37667	16.87	12.06	6.2	11.71	17.9	12.98	7.95	12.9433
SmHSF13	11.45	10.49	6.6	9.51333	9.53	7.14	11.46	9.37667	16.87	12.06	6.2	11.71	17.9	12.98	7.95	12.9433
SmHSF27	11.45	10.49	6.6	9.51333	9.53	7.14	11.46	9.37667	16.87	12.06	6.2	11.71	17.9	12.98	7.95	12.9433
SmHSF25	6.54	6.38	6.71	6.54333	8.72	8.72	5.46	7.63333	5.46	8.49	5.27	6.40667	6.81	4.18	6.05	5.68
SmHSF23	0	0	0	0	0	0	0	0	0	0	0	0	0	0	0	0
SmHSF11	5.4	5.05	4.72	5.05667	6.96	6.89	7.92	7.25667	4.31	5.47	7.71	5.83	9.07	9.78	7.46	8.77
SmHSF28	78.24	78.99	81.89	79.7067	83.25	74.64	64.39	74.0933	81.14	96.03	88.64	88.6033	95.57	39.9	54.69	63.3867
SmHSF16	36.74	46.27	49.97	44.3267	34.88	37.34	44.14	38.7867	42.64	46.13	47.11	45.2933	60.98	24.65	32.96	39.53
SmHSF22	36.74	46.27	49.97	44.3267	34.88	37.34	44.14	38.7867	42.64	46.13	47.11	45.2933	60.98	24.65	32.96	39.53
SmHSF6	0.86	0.14	0.1	0.366667	11.77	11.03	17.4	13.4	0.15	0.28	0.37	0.266667	9.21	4.24	11.45	8.3
SmHSF24	0.86	0.14	0.1	0.366667	11.77	11.03	17.4	13.4	0.15	0.28	0.37	0.266667	9.21	4.24	11.45	8.3
SmHSF4	5.34	8.36	2.97	5.55667	7.96	6.02	1.64	5.20667	5.11	3.46	4.39	4.32	14.06	3.11	1.68	6.28333
SmHSF20	0.36	0.71	0.91	0.66	8.11	7.96	13.99	10.02	0.42	0.34	1.02	0.593333	9.06	2.81	9.25	7.04
SmHSF29	0	0.75	0	0.25	0	0	0	0	0	0.34	0	0.113333	0.55	0	0	0.183333
SmHSF21	0	0	0	0	6.98	4.86	7.58	6.47333	0	0	0.13	0.0433333	3.16	0.89	4.37	2.80667
SmHSF10	61.47	47.6	58.08	55.7167	51.84	44.18	27.61	41.21	40.1	46.78	52.93	46.6033	49.94	31.83	33.98	38.5833
SmHSF26	0	0	0	0	0	0	0	0	0	0	0	0	0	0	0	0
SmHSF8	6.42	7.32	9.28	7.67333	40.91	36.3	56.27	44.4933	8.98	6.04	10.04	8.35333	69.86	26.39	50.59	48.9467
SmHSF34	6.46	4.96	5.13	5.51667	2.97	2.35	2.63	2.65	3.78	4.29	5.43	4.5	3.1	1.22	3.87	2.73
SmHSF35	4.6	5.74	7.57	5.97	8.38	10.65	9.93	9.65333	6.28	3.82	9.13	6.41	16.62	7.11	11.56	11.7633
SmHSF30	62.11	70.94	60.07	64.3733	85.44	108.75	85.5	93.23	47.04	52.77	72.31	57.3733	116.84	88.42	125.69	110.317
SmHSF31	20.69	25.01	16.58	20.76	19.46	21.32	22.94	21.24	21.71	21.37	17.83	20.3033	22.14	15.76	17.55	18.4833
