# Supplementary material for: Identification, classification, and expression profile analysis of heat shock transcription factor gene family in Salvia miltiorrhiza
Source: PeerJ. 2022 Dec 5;10:e14464. doi: 10.7717/peerj.14464 (PMC9745953; doi:10.7717/peerj.14464)
Supplement: Supplemental Information 7 [file peerj-10-14464-s007.xlsx]

## Sheet: Cq of SmHSFs
	SmHSF1	SmHSF2	SmHSF3	SmHSF4	SmHSF5	SmHSF6	SmHSF7	SmHSF8	SmHSF9	SmHSF10	SmHSF11	SmHSF12	SmHSF13	SmHSF14	SmHSF15	SmHSF16	SmHSF17	SmHSF18	SmHSF19	SmHSF20	SmHSF21	SmHSF22	SmHSF23	SmHSF24	SmHSF25	SmHSF26	SmHSF27	SmHSF28	SmHSF29	SmHSF30	SmHSF31	SmHSF32	SmHSF33	SmHSF34	SmHSF35
0-1	27.4519	29.0036	27.6682	29.8799	26.3841	27.5817	31.9841	31.5772	33.4358	25.6804	26.5121	31.8415	30.0001	33.0515	30.8506	27.3932	34.9374	24.2647	29.1397	28.8884	31.0502	27.092	25.9535	35.1551	27.7318	30.6753	29.6848	25.4796	30.2016	27.8256	29.216	29.5686	29.5423	29.293	26.7285
0-1	27.5218	29.483	27.8226	29.7449	26.5344	27.9498	32.3347	32.5523	33.0402	25.5869	26.7055	32.1934	30.3933	32.8289	30.9798	27.3657	34.8823	24.6493	29.093	29.1297	30.8566	27.1673	26.0951	36.0951	28.252	30.6694	30.815	25.4809	31.6968	28.6423	29.1191	29.6747	30.0333	29.3424	26.9232
0-1	27.6469	29.5439	27.883	29.9988	26.5169	28.0382	32.0317	33.0211	33.3795	25.7025	26.7015	32.1704	28.8649	32.9402	31.0518	27.2969	35.4496	25.1427	29.1163	29.7871	30.9656	27.3229	25.8912	35.9167	28.2653	31.0372	30.9641	25.6197	33.1635	28.9275	29.0294	29.544	30.3598	29.3785	27.1688
0-2	27.7295	29.1393	27.6297	30.7511	26.1592	28.3616	32.7392	31.1476	34.4052	26.3218	26.4865	32.5342	30.4379	33.0515	32.7662	28.126	35.3455	24.4746	29.4195	28.5355	31.4703	27.3842	25.9405	36.0636	27.6782	30.8688	30.2955	25.0944	32.562	29.047	28.2273	29.1505	30.1342	28.4088	26.4516
0-2	27.655	29.3356	27.721	30.5824	25.9093	27.9734	32.2727	31.2247	33.697	26.3121	26.4723	32.4753	30.4731	32.8289	32.7662	28.1347	36.2078	25.1243	29.3636	28.5041	31.6264	27.7101	25.9089	35.6559	27.7651	31.1293	30.3272	24.8566	32.4784	28.8181	28.3988	29.0525	29.8356	28.2561	26.851
0-2	27.7632	28.8271	27.9412	30.597	26.0478	28.211	32.7795	31.2305	34.4547	26.4231	26.3337	32.6096	30.6757	32.9402	32.7662	28.1278	36.1103	24.7858	29.74	28.5669	31.5244	27.6453	25.9485	35.2815	27.8875	30.8329	30.3382	25.0829	32.683	28.6154	28.1179	29.118	30.0829	28.1568	26.7921
0-3	27.2523	29.6017	26.5335	28.9666	25.2364	27.9707	31.6596	30.8297	32.4565	25.468	26.0631	30.4067	30.7161	33.0515	30.8155	27.6528	34.4808	25.4716	27.2652	28.3518	30.0336	27.1096	24.6244	34.8557	27.59	30.1146	29.1273	24.6141	31.6198	29.2343	28.6513	29.9463	28.474	27.7192	26.3385
0-3	27.3826	29.8151	26.8829	28.8711	24.9019	28.2876	31.5564	30.0872	32.8801	25.4454	26.16	30.2054	29.712	32.8289	31.3411	26.8019	34.2663	25.2823	27.2618	27.931	30.3606	27.4858	25.5896	35.0795	27.2652	30.1164	29.4075	24.569	31.6889	29.2059	28.4693	29.974	28.6836	27.7824	26.541
0-3	27.4668	29.9982	27.0384	28.5995	24.9295	27.6539	31.9494	29.0035	32.5896	25.4385	26.2179	30.6079	30.9118	32.9402	31.4326	27.3332	34.3279	25.6609	27.3409	28.2354	30.1629	27.486	25.5002	35.4102	27.331	30.1128	29.2993	24.6894	31.5961	29.4131	28.5603	30.0306	28.6881	27.9265	26.4397
1-1	28.0268	21.4683	21.7596	25.5204	25.2667	28.6876	24.2139	31.1912	22.0546	23.9954	27.0866	30.657	29.8944	27.8597	32.4626	28.4347	34.3106	24.7484	27.6118	27.7978	30.0188	29.4613	26.8237	36.0228	27.0523	28.0206	24.4255	23.7115	33.1037	30.09	31.531	31.1307	29.8143	29.4122	21.0119
1-1	28.2028	21.0508	22.0284	25.7258	25.1654	28.7156	24.133	31.0194	22.1328	24.0514	27.1	30.0818	29.1652	28.0204	32.5844	28.0236	34.2292	24.7452	28.3786	27.9525	30.0794	29.0815	26.749	36.2257	27.0951	27.5743	24.3744	23.8855	33.8058	30.171	31.6288	31.3271	29.6937	29.5247	21.0991
1-1	28.2146	21.1118	21.8322	25.6525	25.3707	28.8931	24.2468	29.9456	22.1264	24.0103	27.4548	30.3388	30.603	28.0556	32.7113	28.437	35.4785	24.8236	28.2838	27.9605	29.3829	28.9052	26.9441	35.1513	27.0737	28.129	24.5568	23.9026	32.9694	30.0352	31.7242	31.4726	29.5567	29.3098	21.0895
1-2	29.5428	21.4976	22.2053	25.5962	27.0383	27.8691	24.1629	31.3488	22.3848	23.9626	28.0732	30.3638	28.3784	27.8597	32.4061	28.3468	34.2015	22.6832	28.1392	29.0974	28.9869	28.5595	27.4152	36.7154	27.0831	27.5138	24.9706	24.2313	32.0477	30.3226	31.8757	31.5564	31.8094	30.432	21.8627
1-2	29.7727	21.5524	22.3729	25.8742	27.2519	28.4928	24.1304	31.2522	22.4001	24.0158	27.9238	30.2707	31.1902	28.0204	32.2821	28.9577	33.9709	22.4035	28.0738	29.8715	28.1608	29.5213	27.4752	35.8527	27.346	27.5553	24.8175	24.4314	33.2437	30.5715	31.8136	32.0093	32.0125	30.5224	21.5745
1-2	29.4312	21.6367	22.1719	25.4706	26.9826	27.2454	24.1799	31.091	22.3838	24.0107	28.1691	30.2662	28.455	28.0556	33.0722	28.9213	33.6759	23.1838	27.7028	29.8009	28.6985	29.7531	27.6519	36.5191	27.3234	27.5414	25.0647	24.275	31.4597	30.3205	32.0596	31.7885	32.4495	29.6541	21.6346
1-3	28.6273	22.3303	22.9162	25.0717	26.7908	28.5377	23.6472	31.6446	22.1776	23.0376	28.4019	29.5977	29.6882	26.9971	32.5811	28.3066	36.0592	22.3366	28.3538	29.2071	28.8049	28.0125	27.9429	35.6137	28.2279	27.3202	25.0724	24.8511	33.3285	29.6914	30.1225	31.3609	31.376	29.8491	21.304
1-3	28.3524	22.0303	22.8509	25.0412	26.6233	28.6101	23.8016	31.2327	22.2102	23.0385	28.4083	29.7243	30.0858	26.9367	32.6218	28.1319	35.6436	22.4608	27.3725	29.2167	28.1524	28.6837	27.9137	35.3012	28.4016	27.3289	25.0741	24.8595	34.3786	29.7204	30.1037	31.1304	31.5322	29.8496	21.3656
1-3	28.5389	22.0675	22.6462	25.0452	26.6382	28.7272	23.8147	30.9484	22.4566	23.1634	28.5505	29.9055	29.8847	27.1201	32.2551	28.098	35.2916	22.2757	28.1745	29.242	28.3885	28.7357	28.0097	36.0039	28.2447	27.5889	25.0871	24.8584	31.3049	29.8926	30.1131	31.4528	31.6362	29.9929	21.5878
2-1	28.3742	23.3494	23.7304	25.8832	26.8612	29.19	24.4043	31.1659	24.3948	24.4094	29.0043	30.5721	31.0398	29.014	32.221	28.7634	35.9015	23.3623	28.1479	28.3689	29.8115	30.5986	27.697	35.591	26.8376	27.7257	24.1741	23.8932	31.9705	27.7004	27.0857	25.8878	31.0047	29.1702	21.6487
2-1	29.3152	23.1601	23.5644	26.0391	27.3054	28.9562	24.4534	31.1623	24.3362	24.388	29.0681	29.2744	30.9361	28.8398	32.3004	29.2641	34.9181	24.0382	28.3897	28.2401	30.0913	30.2312	28.1734	35.9327	26.9248	27.6677	24.3332	23.4807	31.9659	28.5816	26.8819	25.5547	31.1462	29.1746	21.5515
2-1	29.4414	23.1711	23.6002	25.9644	27.3658	29.3252	24.5265	31.0775	24.3018	24.5207	29.025	30.4265	31.1435	28.9706	32.1091	29.0137	35.012	24.0111	27.8118	28.6364	30.4415	30.2687	27.9812	36.6135	26.5827	27.793	24.277	23.7802	31.9752	28.7944	27.2896	26.2208	30.6528	29.1625	21.669
2-2	30.2881	22.1323	22.1372	24.8561	25.0832	29.19	23.5863	30.283	24.3948	23.2739	29.0043	29.2	30.3716	28.7336	32.1621	29.1148	35.5028	24.5499	28.0823	28.924	30.7266	30.1176	28.0999	35.4848	26.691	29.1798	25.8324	24.9842	32.2042	29.488	26.0058	26.4741	32.7768	31.5259	22.7104
2-2	32.6531	21.9107	22.3056	24.9011	25.1757	28.9562	23.5508	30.2472	24.3362	23.4381	29.0681	28.3639	31.1057	28.6336	32.2647	28.4185	36.0479	23.0848	27.6491	28.1967	30.7598	30.487	28.1181	35.9731	27.4305	29.0898	25.7183	25.0861	32.7879	30.1793	26.0058	26.5229	32.6397	31.7757	22.7757
2-2	32.0312	22.1068	22.3119	24.8786	24.6225	29.3252	23.5586	30.0211	24.3018	23.3635	29.025	29.154	30.7265	28.5067	32.2905	29.304	34.3201	24.408	27.6268	28.5604	30.6934	30.3957	28.1422	36.5484	27.3813	29.3252	25.6202	25.0784	32.2912	29.6857	26.0058	26.7071	32.7122	31.3827	22.7524
2-3	27.7844	22.1323	22.1372	24.8561	25.0832	26.1032	23.5863	30.283	22.4608	23.2739	27.8147	29.2	29.2741	26.4355	30.461	27.7513	34.4136	23.3989	27.5553	26.1934	28.6699	28.8796	26.248	35.206	26.6423	27.2682	24.444	23.6844	32.985	28.3746	26.8822	27.2656	29.4875	28.8474	21.9056
2-3	27.8285	21.9107	22.3056	24.9011	25.1757	26.1205	23.5508	30.2472	22.6033	23.4381	27.7138	28.3639	29.2062	26.3685	30.4488	27.6728	34.5662	23.5193	27.2009	27.0267	28.2083	28.9519	26.2516	34.9811	26.7284	27.3835	24.2949	23.7419	30.9104	28.7933	26.1931	28.0438	29.5207	28.5005	21.8032
2-3	27.8786	22.1068	22.3119	24.8786	24.6225	26.3332	23.5586	30.0211	22.6031	23.3635	27.8131	29.154	28.7029	26.5174	30.1674	27.7511	34.261	24.0097	28.1985	26.2463	28.9881	29.1603	26.4262	34.7054	26.3335	27.3637	24.6185	23.7056	32.7497	28.5327	26.3207	28.171	29.4866	28.355	21.9258
6-1	28.5513	25.631	25.385	26.7844	24.5374	28.037	24.5502	30.1445	26.4971	25.2323	27.9991	29.3536	28.0614	27.6514	25.4364	27.2445	33.5139	24.0079	27.5356	29.365	32.323	25.0781	25.9771	35.4477	26.4955	29.8135	27.5218	24.766	31.2232	29.1209	26.1749	24.6139	31.0413	29.5275	24.7047
6-1	28.6237	25.7169	25.1646	26.547	24.5313	27.6535	24.6081	30.189	26.4359	25.351	27.7758	29.3533	29.3169	27.7885	25.8196	27.6438	33.7039	23.9245	27.6022	29.2577	32.2561	25.8535	25.2724	35.2146	26.3185	30.1376	27.6658	24.7957	31.8988	29.1416	25.012	24.9596	32.7855	29.5348	24.815
6-1	28.5782	25.5523	25.6627	26.7466	24.6214	28.2222	24.7848	30.1667	26.5078	25.2466	27.7633	29.136	30.3615	27.5987	26.0308	27.4946	32.6996	24.4429	27.431	28.3425	32.6391	25.7212	26.1781	35.2869	26.5718	30.3682	27.6119	24.8677	31.926	28.7611	26.335	24.5299	31.8377	29.7686	24.7309
6-2	27.8282	23.49	24.555	25.8927	25.1851	28.5185	24.4624	30.2576	25.0894	24.7248	27.902	29.2687	30.2521	28.7338	27.0812	28.2846	34.5603	22.5176	28.9825	30.1811	32.425	25.697	27.4646	36.3333	26.5928	28.364	27.4194	25.135	31.7682	29.3751	25.7855	25.0968	32.2264	31.2699	23.7525
6-2	27.4755	23.3455	24.6289	26.0047	25.0865	28.8342	24.4109	30.5627	25.0515	24.789	27.9584	29.4832	30.3126	28.5317	27.3216	28.8958	34.7379	22.2241	28.1472	30.1885	32.3891	25.8473	27.2441	36.5994	26.8139	28.7194	27.1816	25.2953	31.7682	29.659	25.7855	25.2395	32.3113	31.4175	23.8408
6-2	27.6711	23.4689	24.7553	26.0148	25.0969	28.9286	24.5396	30.5739	25.0246	24.7041	27.8346	29.5031	30.1915	28.5271	27.3341	29.0433	34.6612	22.6005	28.5649	30.6454	32.4608	24.8268	27.5383	36.3702	26.6425	28.7585	27.2231	25.1421	31.7682	29.4672	25.7855	25.2344	32.3792	31.0554	23.7619
6-3	30.2449	25.7959	25.3616	26.8971	25.5044	32.0083	24.8705	31.2294	26.7656	26.1192	28.4695	30.7536	29.9167	27.58	25.9014	27.8033	33.3021	23.0558	27.2959	28.5423	32.583	25.6495	25.8519	36.1664	25.5962	28.8514	26.5446	24.1752	31.3293	28.4096	25.0996	24.3806	30.1393	29.7289	23.7659
6-3	30.174	25.7288	25.3443	26.5983	25.3254	32.1003	25.2362	31.3435	26.6807	26.3927	28.1554	31.3619	30.2428	27.7696	25.818	27.8252	33.8607	22.784	27.8556	29.0065	32.1638	25.5452	25.8711	36.1454	25.5579	28.9109	26.8796	24.3321	31.6415	28.9342	25.3626	24.1559	31.4548	29.5021	23.6058
6-3	30.1214	25.8573	25.3423	26.7493	25.3426	32.2962	25.0713	31.1238	26.4215	26.4209	28.6549	30.9921	30.0723	27.3498	26.0323	27.8689	33.5502	22.8448	27.4466	29.022	32.1671	24.5459	25.8981	35.3286	25.725	28.7611	26.4648	24.2764	31.4443	28.2313	25.5897	24.274	31.6923	29.1241	23.5877
12-1	27.9707	22.2168	23.7954	25.7403	24.4946	26.1826	24.2567	30.203	25.0484	24.408	27.942	29.2083	29.4989	26.909	24.462	27.7965	33.0592	20.7007	26.4005	28.1011	28.9882	26.2182	26.125	34.5331	26.6643	28.7624	27.9079	25.0104	32.2269	29.9013	26.313	24.8535	32.8053	30.2652	24.0108
12-1	28.175	22.1486	23.8554	25.6225	24.5878	28.4372	24.2853	30.0597	25.1706	24.4683	27.9095	29.6327	30.2326	27.253	24.7853	27.9677	33.7781	20.928	27.058	27.9663	28.8814	26.1498	26.0167	34.4249	26.7348	28.9102	27.8072	25.0762	32.4865	29.9716	26.3248	24.818	32.6017	30.0531	24.1293
12-1	28.2372	22.2188	23.9388	25.6382	24.3937	27.3716	24.2785	30.3463	25.1673	24.3134	27.9706	29.6746	29.7321	27.2527	24.8558	27.8146	33.5072	21.0893	26.5971	28.0899	29.0951	26.0289	26.0318	34.1636	26.5516	28.7756	27.6705	25.1466	32.5845	29.8673	26.158	24.3829	33.0088	30.1592	24.2016
12-2	27.3073	24.0793	24.235	26.917	24.881	26.5789	24.7416	30.5392	25.8835	24.7708	27.5606	30.0458	29.9506	26.9219	24.2508	28.0074	33.7254	21.5135	27.4641	28.4775	30.228	25.321	26.0417	34.4042	25.2228	28.6453	26.9991	23.7469	31.7673	29.0321	26.0578	24.0719	32.8014	30.711	23.4387
12-2	28.0026	24.1873	24.2633	26.7182	23.3972	29.2831	24.3475	30.2255	25.8958	24.7203	27.516	30.0153	30.329	27.0239	24.4987	27.8355	33.4697	21.6572	27.0638	27.8378	30.8388	25.2151	25.9735	34.4677	25.3186	28.5293	27.0573	23.5458	31.9766	29.0711	26.0573	24.0797	32.8282	30.7498	23.5996
12-2	27.9972	24.1611	24.2083	26.8173	24.9829	28.2411	24.4947	30.3823	25.8095	24.6345	27.5587	30.3664	30.4587	26.9529	24.3018	28.0686	33.2965	21.5707	26.8731	27.7801	30.6689	25.1943	25.9012	33.476	25.3952	28.6463	27.0554	23.5316	31.9199	28.9655	26.0583	24.2301	32.3493	30.5236	23.426
12-3	28.566	24.2516	25.2133	27.2201	25.5638	29.1106	24.9822	31.9576	26.8147	25.3305	27.8927	31.0075	31.0137	26.9844	23.7673	26.3792	33.4535	24.0167	27.4842	28.3505	31.1729	25.2367	25.7443	35.2435	26.3128	28.846	26.6774	23.8404	31.6419	28.5548	26.0811	24.1417	33.1313	32.6957	23.8686
12-3	28.8122	24.3258	25.1253	27.4835	25.6111	29.3696	24.9797	32.3255	26.7623	25.2116	27.8386	31.0827	31.7794	27.1279	23.7759	27.5428	33.2612	24.163	28.574	29.3575	31.1211	25.1159	25.7352	34.3216	26.8461	29.1333	26.6925	23.9491	31.7549	29.2003	26.1583	24.6478	32.9428	32.8101	23.8046
12-3	28.6673	24.337	25.2587	27.3225	25.7005	29.4078	24.8192	31.3703	26.8358	25.4472	27.8351	30.9739	31.4434	27.0946	23.6712	27.3053	33.0769	24.1909	28.3532	29.2329	31.3771	25.7386	25.652	34.3914	25.7796	29.3682	26.7224	23.7545	31.6496	28.9536	26.1197	24.7325	33.2139	32.5355	23.9903
24-1	29.3266	27.984	27.1812	29.3863	25.2492	30.2368	27.3498	32.6138	29.1676	28.0559	28.8107	32.1217	31.2929	28.057	25.3203	28.2659	33.7187	24.86	28.6952	29.0968	32.56	25.6891	25.7636	35.93	25.4413	29.4259	27.0505	24.6952	31.6668	30.0013	26.448	24.7096	33.7529	31.7252	23.3896
24-1	29.2629	28.2071	27.2251	29.2881	25.2585	30.0372	27.5169	32.7169	29.4078	27.0905	28.8511	32.2519	31.4002	28.1373	25.3866	28.5477	33.4338	24.7527	28.7094	29.0841	33.1107	25.6723	25.9425	35.5392	25.441	29.9454	27.0761	24.9045	30.9313	29.4412	26.5415	24.8651	33.724	31.8202	23.4432
24-1	29.4105	28.1238	27.149	29.4567	25.3216	30.003	28.0284	32.8043	29.5362	27.5211	28.7904	32.2402	31.6612	27.9048	25.2705	28.4757	33.2145	24.8064	28.7825	29.2127	32.7814	25.5221	25.9964	36.0205	25.5016	29.0529	27.1635	25.0309	31.6016	30.2054	26.386	24.9577	33.9058	32.0435	23.3569
24-2	27.6639	26.2566	25.1348	26.6984	23.6365	28.7667	24.5942	30.2372	27.2916	25.0569	27.144	30.1711	29.027	26.7173	24.5669	26.9423	32.9983	21.751	26.6819	27.7031	31.0264	24.9339	25.3236	34.2894	24.1308	28.1884	25.1908	23.996	30.7175	28.6152	26.0776	24.2342	32.6135	31.5634	23.5076
24-2	27.9552	26.1387	25.028	26.672	23.4714	29.1996	24.7225	30.2372	27.1215	25.2328	27.3013	30.6459	30.3183	26.9252	24.6186	27.7854	32.465	21.3482	26.8045	27.0278	30.6743	25.0601	25.2752	33.8085	24.9932	28.1445	25.2546	23.9493	31.3356	28.7441	26.1811	24.0122	32.364	31.6072	23.6914
24-2	27.7176	26.1304	25.0646	26.8075	23.5515	28.0509	24.5989	30.2372	27.4359	25.1602	27.4537	30.2794	30.6362	27.1562	24.7871	27.54	32.6634	21.2231	26.9806	27.2667	31.1893	25.191	25.3151	34.4952	24.9702	28.1431	25.2652	23.9703	30.0006	28.6566	26.0798	24.8426	32.5485	32.0243	23.4746
24-3	28.529	26.247	25.2592	27.827	24.5721	29.3773	25.1369	31.2525	27.7264	25.8181	27.5253	31.8663	32.0544	27.6188	25.4391	28.2789	32.3345	22.127	27.1262	29.0806	32.2862	26.0879	25.8246	35.0129	26.5674	30.2834	27.544	26.0526	32.5513	31.648	26.9918	26.1205	31.654	33.436	24.7839
24-3	28.6622	26.2175	25.3246	27.7362	24.6999	29.3773	25.2197	31.0043	27.8481	25.8473	27.7127	31.5845	31.7718	27.8439	25.4741	28.0434	33.0946	22.8385	27.7023	29.3046	32.0659	26.0962	26.0329	34.5618	26.6528	30.2585	27.9152	26.1392	32.6107	31.6094	27.0038	25.8607	35.5916	33.4217	24.9392
24-3	28.9563	26.2669	25.1308	27.8597	24.1051	29.3773	25.2442	31.1284	27.8923	25.7726	27.645	31.4479	31.683	27.7124	25.2816	28.3536	32.9706	22.4634	27.5369	29.3625	31.77	26.2135	26.0387	36.2609	26.4797	30.3042	27.5875	26.1009	32.3285	31.2299	27.0201	26.0446	35.8323	33.4289	25.0103

## Sheet: Relative expression level
	SmHSF1	SmHSF2	SmHSF3	SmHSF4	SmHSF5	SmHSF6	SmHSF7	SmHSF8	SmHSF9	SmHSF10	SmHSF11	SmHSF12	SmHSF13	SmHSF14	SmHSF15	SmHSF16	SmHSF17	SmHSF18	SmHSF19	SmHSF20	SmHSF21	SmHSF22	SmHSF23	SmHSF24	SmHSF25	SmHSF26	SmHSF27	SmHSF28	SmHSF29	SmHSF30	SmHSF31	SmHSF32	SmHSF33	SmHSF34	SmHSF35
0-1	1.00155	1.01461	1.00199	1.00259	1.00109	1.00967	1.00567	1.09373	1.00754	1.00061	1.00199	1.00638	1.11146	1.00199	1.00168	1.0004	1.0151	1.03088	1.00009	1.03341	1.00151	1.0022	1.00174	1.04262	1.01548	1.00692	1.08699	1.00103	1.38446	1.05602	1.00139	1.00077	1.02781	1.0003	1.00776
0-2	0.896485	1.33301	1.14046	0.95027	1.291	0.762421	1.1745	2.14929	0.941668	1.05364	1.09525	1.38299	0.592527	1.00199	0.548093	0.965354	0.988038	0.964701	1.17496	1.53528	1.02332	1.12766	1.05748	0.813725	1.47104	1.32714	0.858622	1.7028	0.489237	0.708249	1.5642	1.21202	0.898222	1.92656	1.02882
0-3	1.26236	0.543002	1.47441	3.26913	3.09573	1.05378	2.06013	5.32794	2.09004	1.53241	1.23292	4.12353	0.7411	1.00199	1.12012	1.41065	2.14043	0.443897	4.1316	3.72784	1.99606	1.08221	1.33538	1.37016	1.44234	1.92992	2.062	1.66734	1.12943	0.618248	1.3989	0.892071	1.72156	1.92938	1.65343
1-1	0.878659	293.78	62.9528	43.1375	2.36119	0.543433	551.205	3.85279	4946.75	6.63018	0.760513	6.95034	1.32058	0.563513	0.681619	0.950821	2.59946	1.14376	4.42067	3.52806	4.73525	0.500512	0.670533	1.11036	2.00091	14.3712	72.8764	3.22078	0.434892	0.414104	0.206666	0.321924	1.17939	0.913221	61.6567
1-2	0.434862	282.291	59.8182	37.9688	0.699668	1.12395	501.064	3.14964	3962.2	6.57451	0.530813	6.65601	3.22014	0.563513	0.650233	0.681409	3.90362	5.39541	4.02342	1.22734	9.41091	0.459421	0.478726	1.0475	2.31559	17.4062	73.4479	3.01237	1.34427	0.460565	0.283685	0.451336	0.268832	0.652107	66.9797
1-3	0.671157	340.994	73.4247	48.7699	1.59463	1.07964	568.286	5.16582	3304.76	9.5754	0.669255	8.40961	1.19894	0.682732	0.584349	0.818633	0.995801	11.6262	3.39355	1.3717	8.46056	0.606026	0.58822	1.19951	2.12181	15.0111	47.2291	3.89599	0.732776	0.501739	0.601107	0.379118	0.712006	1.39924	50.3426
2-1	1.53112	234.506	61.9575	76.601	1.79496	1.17479	1037.27	8.18115	2423.2	11.4691	0.649295	20.3021	1.90269	0.705581	2.21455	1.57973	4.59591	7.42989	10.6754	8.65768	10.2399	0.573367	1.25644	4.10541	2.79163	10.7764	78.1088	3.74122	1.19892	1.66197	4.75386	15.9247	0.510074	1.10079	54.8324
2-2	1.08654	200.613	53.3525	53.6405	2.5138	1.17479	576.536	4.74105	2423.2	8.36964	0.649295	13.6343	1.5316	0.561817	1.46026	1.14446	0.781675	1.10415	7.45929	4.42965	3.68528	0.327538	0.597211	2.29003	3.78364	6.74236	49.4317	2.57246	1.2761	0.858128	15.29	14.9896	0.217435	0.310835	36.884
2-3	1.08654	171.958	53.3525	53.6405	2.5138	2.76177	576.536	4.74105	2889.31	8.36964	0.479866	13.6343	2.08786	1.09557	2.19022	1.04459	2.31264	2.37078	4.01716	8.97487	6.9557	0.353157	0.858502	1.85784	3.32443	14.4769	80.3242	4.36888	1.12408	1.2177	8.59074	4.925	1.38919	1.71559	43.4188
6-1	1.22351	27.2079	11.4945	29.057	7.42452	1.84303	553.084	9.69236	351.152	4.08861	0.927085	20.4867	4.95073	1.03529	132.068	3.11362	11.5455	3.74596	9.94779	3.81329	1.25976	10.0329	2.73113	3.13453	7.87567	4.75439	21.1798	4.78194	3.17682	2.13286	29.2651	85.8741	0.716147	1.98853	13.6844
6-2	2.11816	113.23	18.4682	45.8333	4.70295	0.989128	639.388	8.11872	927.047	5.83201	0.883464	18.4473	4.80272	1.31204	103.216	2.89172	9.74233	26.8048	12.2016	3.52576	2.71346	24.0511	2.0915	3.48744	7.88467	15.5468	29.6315	4.09748	3.63301	1.88101	35.4293	77.3813	0.536112	0.719202	32.1669
6-3	0.604567	36.3223	18.2101	43.1095	6.56579	0.159504	589.689	6.5603	555.43	3.4811	0.340364	3.34803	2.36393	1.17052	120.66	2.46404	10.101	9.4892	9.91037	3.97336	1.29362	12.2401	2.26133	1.97687	10.6413	8.56628	32.0264	5.36563	2.76952	2.32627	30.3382	91.9455	0.769701	1.38996	20.5877
12-1	2.56658	449.203	45.7175	81.4359	11.2271	4.95921	1177.53	15.6117	1441.58	12.1036	1.41743	28.9481	3.47745	1.90531	325.859	2.79931	12.4352	42.3283	23.1275	8.85768	12.208	5.94454	2.91901	7.96786	11.9569	19.914	27.7703	5.95574	2.93607	1.79453	35.5111	154.897	0.513551	2.05225	36.7694
12-2	3.26231	112.76	33.1278	34.4651	13.4733	3.35437	923.851	12.8312	813.346	9.1525	1.67583	16.6429	2.40671	2.00302	422.78	2.65204	11.6908	26.021	16.7897	9.12842	4.81402	12.8731	3.069	9.8845	15.7183	11.9686	22.2746	7.85226	2.0858	1.62606	18.7636	103.425	0.274199	0.695979	25.3577
12-3	2.51769	149.996	26.649	37.6086	7.34043	1.50331	1030.25	6.92373	598.975	8.42774	2.0481	13.641	0.964255	1.65737	605.853	4.92487	10.419	4.61481	7.73307	4.30963	3.35407	13.2899	3.29035	6.01823	12.5506	12.9945	43.6827	10.2961	2.89352	2.16407	36.1612	162.356	0.248382	0.212512	23.0559
24-1	4.50493	30.3629	20.3802	27.7705	24.4234	2.25896	472.137	11.0445	287.812	5.27741	2.80528	16.0327	1.3721	1.26658	280.069	2.52078	16.11	3.71218	6.715	5.10746	1.5107	14.6785	4.26368	3.81612	30.561	14.5957	51.5686	7.87727	5.5743	1.70661	27.2101	120.501	0.231273	0.56737	45.1821
24-2	2.39078	20.8141	13.8273	27.412	15.8188	1.24828	628.547	10.4383	222.703	4.92307	1.51128	10.8478	2.45124	1.57864	230.251	2.69013	12.5053	17.8786	12.1753	8.7162	2.7692	11.0429	3.44533	6.39937	19.0127	12.3969	71.2526	5.5913	4.51307	1.8189	16.5634	82.7037	0.261814	0.289905	22.2983
24-3	2.67826	42.3802	28.7064	30.0553	17.6247	1.49077	895.581	11.8699	293.401	5.96441	2.1746	8.13853	1.09081	1.6271	280.793	3.0609	26.1291	19.2559	19.3377	5.54216	2.48446	9.93886	3.69025	5.59488	24.8572	14.1319	62.7098	6.10528	5.14889	1.11007	28.3388	142.579	0.815389	0.409239	39.8929
